# Supplementary material for: Chemical Landscape of Adipocytes Derived from 3T3-L1 Cells Investigated by Fourier Transform Infrared and Raman Spectroscopies
Source: Int J Mol Sci. 2024 Nov 15;25(22):12274. doi: 10.3390/ijms252212274 (PMC11595028; doi:10.3390/ijms252212274)
Supplement: Supplementary file 1 [file ijms-25-12274-s001.zip]

Archive with 1 entries (1 files):
- ijms-3304426-supplementary.pdf
